# Supplementary material for: Effect of fatigue and gender on kinematics and ground reaction forces variables in recreational runners
Source: PeerJ. 2018 Mar 20;6:e4489. doi: 10.7717/peerj.4489 (PMC5865467; doi:10.7717/peerj.4489)
Supplement: Supplemental Information 2 [file peerj-06-4489-s002.xlsx]

## Sheet: Sheet1
SUBJECT	GENDER	REPETITION	take_on_C1	take_on_C2	take_off_C1	take_off_C2	FULLCONTACT_C1	FULLCONTACT_C2
1	1	1	-1.8241	4.11643	3.41052	5.94062	26.5217	28.8305
1	1	2	-0.994456	9.72743	2.0117	-0.344051	25.549	28.2788
1	1	3	-4.30971	7.33306	1.69419	4.936	28.2288	29.7161
1	1	4	0.49204	1.3682	5.81649	5.40216	27.3792	31.1467
1	1	5	2.10671	6.50373	4.55776	4.45908	31.9764	26.9274
2	2	1	16.8239	#NULL!	16.2119	#NULL!	41.0629	#NULL!
2	2	2	13.9875	#NULL!	15.4727	#NULL!	#NULL!	#NULL!
2	2	3	12.4922	#NULL!	18.5047	#NULL!	#NULL!	#NULL!
2	2	4	21.4201	#NULL!	12.0577	#NULL!	38.9667	#NULL!
2	2	5	14.8944	#NULL!	24.0533	#NULL!	#NULL!	#NULL!
3	1	1	-2.12159	#NULL!	6.99954	#NULL!	27.5196	#NULL!
3	1	4	-2.3208	#NULL!	#NULL!	#NULL!	30.5697	#NULL!
5	2	1	3.7554	2.26528	7.37111	#NULL!	39.0648	44.7622
5	2	2	2.35683	3.70097	7.84529	12.6672	38.7963	40.1484
5	2	3	1.99613	4.29223	#NULL!	9.34839	38.2125	37.713
5	2	4	-0.080035	6.58144	9.51152	13.361	38.9915	40.312
5	2	5	#NULL!	7.44695	#NULL!	#NULL!	#NULL!	42.6987
6	1	1	#NULL!	7.98273	#NULL!	11.738	#NULL!	39.2228
6	1	2	11.175	#NULL!	17.4764	#NULL!	43.2334	#NULL!
6	1	3	8.60624	7.04419	17.8843	11.1042	40.4251	39.8409
6	1	4	14.2468	5.74937	15.0393	11.1316	43.768	39.5368
6	1	5	7.68711	9.57165	14.7387	9.58993	41.9495	39.3907
7	1	1	4.2159	2.80904	3.8043	7.76117	26.2816	30.0719
7	1	2	4.98164	#NULL!	#NULL!	#NULL!	27.7871	#NULL!
7	1	3	0.907211	5.07686	0.137811	#NULL!	26.773	31.6037
7	1	4	#NULL!	1.83458	#NULL!	6.61053	#NULL!	30.5954
7	1	5	#NULL!	4.15529	#NULL!	8.34446	#NULL!	32.9823
8	1	1	0.803699	#NULL!	5.93119	#NULL!	28.9771	#NULL!
8	1	2	4.48489	7.8155	7.08509	13.2877	34.7008	36.5392
8	1	4	3.97856	7.73934	4.92969	10.6011	31.761	33.8215
8	1	5	3.44759	6.30174	4.60778	7.39635	30.3641	34.0067
9	2	1	11.2582	#NULL!	15.1529	#NULL!	49.5126	#NULL!
9	2	4	10.0371	#NULL!	16.4096	#NULL!	54.2482	#NULL!
9	2	5	#NULL!	10.7568	20.1875	16.081	55.7803	55.6534
10	2	1	8.21209	12.0314	10.9101	15.6939	35.4371	41.5298
10	2	2	8.24582	13.8036	12.8597	15.523	35.5421	41.7917
10	2	3	9.3946	13.8735	14.9564	13.5604	36.0024	41.7969
10	2	4	12.4568	15.0869	10.141	15.8831	35.1235	42.5217
10	2	5	10.3746	14.1085	14.7338	12.9989	37.8144	41.3872
11	2	1	8.13035	2.24039	12.6938	4.84086	33.6081	26.7454
11	2	2	11.1933	#NULL!	13.6498	#NULL!	35.8679	#NULL!
11	2	3	#NULL!	#NULL!	14.0741	#NULL!	33.6378	#NULL!
11	2	4	1.5031	#NULL!	15.8447	#NULL!	34.8325	#NULL!
11	2	5	-1.28868	2.5067	11.6618	10.9782	31.7078	30.4775
12	2	1	23.499	20.3081	14.701	14.7893	46.0787	45.1202
12	2	2	16.3985	19.7871	11.9185	18.7837	42.8308	44.9992
12	2	3	18.2526	18.8813	12.9519	11.7058	43.7029	42.5511
12	2	4	20.4686	19.053	13.4367	22.3797	45.5535	48.1286
12	2	5	20.265	17.9072	12.4722	15.2769	44.7207	43.6234
13	1	1	11.8267	13.7648	24.3899	20.193	43.9071	43.6556
13	1	2	11.3129	15.3477	21.349	21.6073	43.082	43.6524
13	1	3	10.9596	13.2531	17.96	22.3429	43.2837	42.5609
13	1	4	#NULL!	14.8387	26.1621	22.5909	47.5268	44.4888
13	1	5	11.8049	15.4829	22.8158	20.2519	43.4632	40.777
14	1	1	#NULL!	7.11192	#NULL!	5.17692	#NULL!	33.2224
14	1	2	#NULL!	7.05244	#NULL!	5.65864	#NULL!	31.7693
14	1	3	#NULL!	2.2624	#NULL!	5.06566	#NULL!	33.0196
14	1	4	#NULL!	7.17056	#NULL!	7.00326	#NULL!	34.4719
14	1	5	#NULL!	9.74354	#NULL!	5.2735	#NULL!	33.3191
15	1	2	#NULL!	11.9388	#NULL!	17.8457	#NULL!	38.8717
16	2	1	#NULL!	#NULL!	23.5079	#NULL!	45.3642	#NULL!
16	2	4	10.8193	#NULL!	#NULL!	#NULL!	45.5313	#NULL!
17	1	1	3.11956	-1.96038	9.68746	8.31291	29.1028	27.4422
17	1	2	2.01857	6.01508	10.3464	5.75722	30.0778	28.1453
17	1	3	2.59425	3.93583	8.99289	8.54812	31.0121	28.4702
17	1	4	4.40355	3.81064	8.50103	7.68866	30.2047	29.9906
17	1	5	5.14458	3.78173	10.2816	7.59396	30.8855	27.7697
18	1	1	7.45771	7.03117	4.00805	1.13451	26.1554	29.0375
18	1	2	5.65365	4.95338	6.58983	0.090008	27.7396	25.9602
18	1	3	5.04679	1.84853	1.46597	-1.12664	26.6446	27.461
18	1	4	2.53045	2.99004	0.473595	-0.801604	26.7257	25.6542
18	1	5	0.192577	4.01784	-1.11781	0.477763	24.464	27.5778
19	2	1	#NULL!	13.1221	#NULL!	10.7142	#NULL!	42.0506
19	2	2	11.6739	14.1405	15.2782	14.4517	45.7327	44.8186
19	2	3	12.4704	14.1175	12.793	7.75578	44.2803	43.3375
19	2	4	12.5405	13.6181	11.315	6.76843	44.6747	41.7935
19	2	5	11.8665	12.8142	12.2481	12.5471	45.8157	45.8525
20	2	1	26.2202	#NULL!	11.7775	23.3391	51.4603	#NULL!
20	2	2	27.2761	#NULL!	8.29064	23.5756	50.2542	#NULL!
20	2	3	27.3318	#NULL!	14.4368	28.0306	52.1532	#NULL!
20	2	4	28.588	#NULL!	11.5424	24.5672	53.8796	#NULL!
20	2	5	28.5766	#NULL!	12.0812	20.0824	50.9945	#NULL!
21	1	1	16.0319	15.6059	22.1638	21.235	44.3798	46.3642
21	1	2	17.9308	13.6454	22.5686	20.723	46.5011	45.6657
21	1	3	16.2176	11.0278	22.3326	19.2048	45.9692	43.1446
21	1	4	15.5958	13.6141	17.5855	20.0265	42.5703	45.2284
21	1	5	16.1896	14.0204	19.6583	18.5953	43.0767	43.8904
22	2	1	14.4758	11.7311	21.92	9.89073	42.5601	36.046
22	2	2	16.1775	11.5214	21.4934	14.8021	39.7545	37.5341
22	2	3	14.9909	11.4089	21.1927	15.6153	40.8016	39.4933
22	2	4	15.6533	10.6499	19.1743	11.756	39.6597	38.3024
22	2	5	15.0143	9.35088	19.8784	12.5031	39.3144	38.4861
23	2	1	13.1836	12.0874	16.7817	21.8708	41.5215	42.6455
23	2	2	14.5024	13.1258	#NULL!	25.4892	45.3256	46.0981
23	2	3	15.3505	15.2937	22.8232	#NULL!	44.5663	45.0382
23	2	4	15.2622	16.163	19.7057	20.8889	44.7257	44.2627
23	2	5	16.9482	15.9639	17.4192	22.0143	44.9308	43.6297
24	1	1	12.0703	0.054158	17.0382	13.1259	36.3395	32.4989
24	1	2	10.3946	5.42783	17.0161	16.5751	35.398	32.9365
24	1	3	8.92618	7.19347	14.9797	22.4808	35.071	36.3786
24	1	4	5.62634	5.60693	16.8147	12.0328	34.7536	33.9599
24	1	5	8.10589	8.85933	14.3767	18.5387	36.9548	36.2521
25	1	1	7.92348	2.30109	3.43024	7.06508	34.3293	34.6361
25	1	2	6.12826	-3.14258	5.42499	4.64404	38.9333	32.584
25	1	3	2.75547	-0.084869	9.58128	7.62051	39.2332	33.1251
25	1	4	2.26546	4.89937	7.0829	6.76431	39.3141	36.5929
25	1	5	3.91783	-1.05381	4.48424	7.20364	35.8244	35.6621
26	1	1	8.47628	7.28035	11.8104	12.9487	41.5654	38.7232
26	1	2	3.36993	8.79261	12.949	12.2123	40.0096	40.3828
26	1	3	6.67676	5.38762	11.1976	12.962	41.411	38.9757
26	1	4	7.1332	6.0236	10.6654	14.8576	40.8022	39.0244
26	1	5	9.36357	7.62049	8.73693	13.2631	40.9217	38.286
27	1	1	5.52085	5.43858	4.90904	8.32815	30.3645	35.4122
27	1	2	5.18825	9.04269	2.05435	9.2842	29.5971	37.821
27	1	3	1.17646	10.9516	1.24632	12.2326	26.1334	40.077
27	1	4	3.8023	8.20142	1.90767	11.087	30.8808	38.5479
27	1	5	0.175125	9.01475	2.63481	9.68764	30.7055	39.1508
28	2	1	15.8894	18.3833	21.1947	26.3308	43.274	47.9935
28	2	2	17.7265	14.7215	18.5589	24.6138	42.6306	47.0808
28	2	3	16.4198	13.3065	21.861	23.5827	44.4976	45.9311
28	2	4	16.7187	15.0513	18.206	23.4752	43.7073	44.1696
28	2	5	13.1544	13.7944	18.1491	24.5889	40.7942	47.0756
29	1	1	3.53138	#NULL!	13.9108	14.9671	37.1486	42.3941
29	1	2	5.08342	9.32006	12.9763	14.5659	36.0627	39.8167
29	1	3	3.67615	7.03292	12.2106	12.6591	36.1412	39.4201
29	1	4	6.34976	8.29934	10.9447	14.215	35.9403	39.1861
29	1	5	5.20723	7.86789	12.1684	13.2372	36.1723	39.2871
30	1	1	#NULL!	8.49245	#NULL!	20.5324	#NULL!	42.981
30	1	2	#NULL!	6.28733	#NULL!	17.1167	#NULL!	37.4558
30	1	3	#NULL!	8.27481	#NULL!	14.7041	#NULL!	38.1543
30	1	4	#NULL!	3.58697	#NULL!	24.3045	#NULL!	36.2504
31	1	1	3.47457	#NULL!	8.19462	#NULL!	38.1951	#NULL!
31	1	2	5.01523	#NULL!	8.56669	#NULL!	38.839	#NULL!
31	1	4	6.66807	#NULL!	8.36924	#NULL!	37.5486	#NULL!
31	1	5	8.91523	#NULL!	6.06061	#NULL!	36.1069	#NULL!
32	1	1	#NULL!	7.52016	#NULL!	5.61699	#NULL!	36.8118
32	1	2	#NULL!	5.22755	#NULL!	6.22775	#NULL!	37.1597
32	1	3	10.9277	5.8396	14.5829	6.37575	44.7924	35.8074
32	1	4	14.2607	6.06644	11.393	6.44073	44.1511	37.6305
32	1	5	11.366	6.0493	11.6364	7.1714	44.1067	36.9551
33	1	1	12.4701	14.4135	5.81635	13.146	34.3869	37.6156
33	1	2	11.8166	11.4462	14.2841	7.49615	33.0421	33.5736
33	1	3	10.5231	16.8752	14.6666	7.05953	34.4048	36.8055
33	1	4	11.5513	19.8215	8.00497	8.90336	34.1125	39.1336
33	1	5	10.3337	15.5697	10.4943	9.48228	35.2754	38.5598
34	2	1	12.8758	19.0997	10.8298	16.6777	43.8805	47.1425
34	2	2	11.6993	17.8051	10.9455	17.1458	45.248	47.681
34	2	3	15.6694	16.5432	15.3304	20.8392	46.3361	49.2716
34	2	4	11.8617	18.1472	8.83424	16.9546	43.1381	48.0823
34	2	5	11.9767	17.2181	10.67	16.3556	45.7054	46.8215
35	1	1	18.6865	#NULL!	24.0593	19.4526	46.1131	44.4106
35	1	2	16.3791	12.7416	21.0194	16.404	46.8616	44.0016
35	1	3	17.9059	11.6548	17.7475	18.4651	44.2203	44.1052
35	1	4	16.2657	13.2112	20.2616	19.7012	46.6884	45.6605
35	1	5	19.4028	13.5509	21.5081	21.4205	46.7608	44.9903
36	2	2	16.9405	17.0782	26.4427	9.05566	51.1858	36.8686
36	2	3	#NULL!	15.0795	#NULL!	6.50394	#NULL!	37.5956
36	2	4	19.1513	17.2755	18.5141	3.84259	46.0308	36.1052
36	2	5	#NULL!	17.9139	#NULL!	10.5668	#NULL!	37.2433
37	2	1	#NULL!	8.04883	#NULL!	16.3729	#NULL!	37.4532
37	2	2	#NULL!	5.03683	#NULL!	9.17068	#NULL!	36.6791
37	2	3	#NULL!	6.94075	#NULL!	9.64042	#NULL!	32.8274
37	2	4	#NULL!	8.60986	#NULL!	10.8272	#NULL!	36.6325
37	2	5	#NULL!	8.20619	#NULL!	9.39758	#NULL!	35.9546
38	1	1	#NULL!	-1.40367	#NULL!	16.5948	#NULL!	32.5546
38	1	2	#NULL!	3.78215	#NULL!	17.9772	#NULL!	31.5838
38	1	3	#NULL!	1.83148	#NULL!	18.0111	#NULL!	30.8607
38	1	4	#NULL!	3.14726	#NULL!	20.2532	#NULL!	32.2065
38	1	5	-1.39179	2.35914	11.9409	9.49957	26.1778	26.6913
39	1	1	5.79176	#NULL!	17.3444	#NULL!	40.9984	#NULL!
39	1	2	4.03864	1.55486	13.2637	10.4397	39.9253	36.6277
39	1	3	6.59334	2.17766	11.7432	11.1949	41.0176	37.4171
39	1	4	5.37931	5.34274	12.5878	11.0184	40.7934	36.8978
39	1	5	5.60249	0.226056	13.9146	10.2224	41.9811	37.2045
40	1	1	12.974	7.86229	16.6425	10.4116	41.7938	37.6805
40	1	2	10.9295	13.1072	14.3996	9.46068	41.9777	36.1575
40	1	3	16.0993	14.4561	15.2225	6.73295	41.1713	37.0206
40	1	4	8.6549	10.8641	13.03	11.3953	40.3344	36.2696
40	1	5	13.8457	9.54139	12.7346	10.4297	37.5534	35.1958
41	2	1	13.6113	6.41045	15.5982	16.4522	37.9354	37.8733
41	2	2	14.5605	5.87936	13.9173	12.9059	35.0891	35.1722
41	2	3	15.3483	10.1444	9.07771	12.5254	36.227	36.1503
41	2	4	14.0786	4.03448	13.5507	12.9266	37.8483	34.552
41	2	5	12.1536	12.194	10.8678	7.24225	36.7344	35.2978
42	1	1	6.83263	#NULL!	15.7715	#NULL!	42.6661	#NULL!
42	1	2	8.01321	9.62698	17.2883	15.9123	40.7866	39.8396
42	1	3	6.48063	5.42392	13.9154	11.9783	38.5321	38.4065
42	1	4	9.38276	13.6253	13.9111	17.2198	41.8369	44.2039
42	1	5	10.9768	11.8423	14.8011	19.1243	42.6062	48.892
43	2	1	22.2149	10.9012	9.81174	7.96529	42.4555	39.8145
43	2	2	16.8172	14.6409	9.47344	9.8346	42.404	43.2563
43	2	3	15.8801	20.5251	6.35131	6.8099	40.753	38.87
43	2	4	18.3799	16.2343	9.51981	7.87182	41.0428	39.4224
43	2	5	16.8872	18.611	8.32574	6.49403	41.5633	38.7843
44	2	1	14.1769	10.8146	13.4528	11.3919	39.8686	35.008
44	2	2	15.4998	11.5195	12.0933	12.0947	39.998	37.8102
44	2	3	11.1131	4.02361	14.3922	9.22829	40.3978	33.9952
44	2	4	14.9546	7.34927	12.7071	8.33885	39.5998	34.9822
44	2	5	14.5587	12.8557	11.9034	12.0128	41.7873	35.9723
45	2	1	9.58263	23.6246	8.59126	#NULL!	38.7454	43.7708
45	2	2	13.8582	16.1547	10.3603	17.8902	36.9511	43.0428
45	2	3	15.1463	21.0853	10.3683	18.3093	37.7609	45.6842
45	2	4	14.7701	15.2934	6.89407	22.2684	37.9262	46.3442
45	2	5	12.4553	17.0214	8.35093	16.7807	38.3754	44.3619
46	1	1	0.372945	3.46314	10.5767	8.21713	31.0642	35.3308
46	1	2	-1.11789	4.40288	8.3572	9.34673	29.4171	34.6962
46	1	3	-0.83216	5.51778	8.69747	9.28065	30.6231	34.0845
46	1	4	1.13466	2.89298	7.06354	7.92519	29.3034	32.6435
46	1	5	0.814312	3.07419	5.93699	7.80971	29.5711	30.3968
47	2	1	22.3714	#NULL!	18.977	#NULL!	53.1771	#NULL!
47	2	2	20.6216	19.9213	21.7238	21.2963	53.903	55.7099
47	2	3	20.9324	25.6319	22.7587	27.005	55.4379	#NULL!
47	2	4	20.8239	#NULL!	21.1807	#NULL!	55.0443	#NULL!
47	2	5	25.071	27.6115	24.945	22.5595	#NULL!	55.957
48	1	1	9.50195	6.2095	11.2815	11.6794	37.5921	36.0761
48	1	2	9.45394	6.57252	12.3929	12.2623	38.0678	34.8406
48	1	3	9.86102	7.78921	13.5922	10.2183	39.779	33.0019
48	1	4	8.36875	8.62416	15.9398	12.8321	40.3488	34.1906
48	1	5	9.6123	8.75716	14.8007	11.5012	38.6554	34.3837
49	2	1	7.37372	1.67038	10.8719	4.3656	38.8478	37.3188
49	2	2	#NULL!	7.12121	#NULL!	6.87664	#NULL!	36.0829
49	2	3	#NULL!	8.79705	#NULL!	11.8664	#NULL!	43.6823
49	2	4	-2.47652	3.40518	4.20576	-3.54484	34.4762	29.2173
49	2	5	-5.44795	0.632871	3.19844	-1.30609	34.801	29.1263
50	2	1	11.8657	#NULL!	17.0038	#NULL!	42.8335	#NULL!
50	2	2	17.8754	21.4814	18.077	14.1537	45.7671	40.8795
50	2	3	9.7815	20.7212	15.4146	15.08	43.3423	44.1153
50	2	4	15.8867	#NULL!	15.8137	#NULL!	44.6151	#NULL!
50	2	5	17.9757	18.4546	17.9235	17.9339	44.5876	45.5541
51	2	1	13.8023	#NULL!	16.1489	#NULL!	43.8713	#NULL!
51	2	2	16.6619	16.5849	18.7533	16.5957	44.1349	47.4955
51	2	3	16.1069	18.1537	18.1147	15.5407	44.9377	45.3068
51	2	4	14.0864	19.9759	14.9097	14.8524	45.191	45.763
51	2	5	#NULL!	16.4234	#NULL!	16.3474	#NULL!	46.2912
52	2	1	20.8705	9.03825	10.77	1.56951	46.9104	34.1325
52	2	3	22.5363	#NULL!	7.26488	#NULL!	44.5043	#NULL!
52	2	4	21.8108	#NULL!	9.23921	#NULL!	47.8411	#NULL!
52	2	5	18.6971	9.76068	7.82727	3.44179	46.7484	37.608
53	1	1	9.80948	4.21938	18.1044	15.0549	43.6945	37.8606
53	1	2	8.97099	3.49144	18.3759	15.4065	44.5178	38.2112
53	1	3	5.848	5.66828	24.337	16.6281	42.9742	39.2434
53	1	4	7.02316	3.30935	18.1304	16.604	42.972	40.0107
53	1	5	#NULL!	5.11764	#NULL!	17.0149	#NULL!	39.9943
54	2	1	#NULL!	7.38735	#NULL!	19.392	#NULL!	48.0076
54	2	2	10.5677	#NULL!	13.2501	#NULL!	46.2564	#NULL!
54	2	3	6.2898	#NULL!	10.5025	#NULL!	43.8723	#NULL!
54	2	4	13.1949	7.88154	16.2852	11.953	46.1288	42.8467
54	2	5	14.1773	12.7689	20.4052	15.7342	50.3632	44.2405
55	2	1	#NULL!	#NULL!	#NULL!	9.71442	36.1987	33.2442
55	2	2	3.21507	3.57357	#NULL!	11.1889	36.7679	37.3106
55	2	3	7.69323	1.22965	18.0982	5.48565	38.8214	31.5789
55	2	4	10.1377	#NULL!	10.2943	#NULL!	35.8962	#NULL!
55	2	5	7.43358	1.85961	9.56458	8.40642	36.5145	34.2167
56	1	1	5.61177	#NULL!	#NULL!	#NULL!	34.815	#NULL!
56	1	2	6.55567	#NULL!	18.1441	#NULL!	38.2019	#NULL!
57	2	1	10.9403	#NULL!	22.2295	#NULL!	45.1603	#NULL!
57	2	2	11.9071	16.1301	14.1146	#NULL!	43.9716	49.8473
57	2	3	14.1444	8.12314	14.6285	12.1488	44.6088	42.8334
57	2	4	13.0942	16.6367	14.622	21.8084	47.5742	50.1849
57	2	5	15.4255	#NULL!	15.0787	#NULL!	46.0119	#NULL!
58	2	1	6.77466	11.6469	11.5347	18.484	37.0976	40.3095
58	2	2	3.89036	8.2755	10.6693	14.0954	35.7763	38.7167
58	2	3	4.89531	9.70301	15.7093	#NULL!	37.7225	41.1715
58	2	4	#NULL!	5.71786	#NULL!	13.751	#NULL!	38.6607
58	2	5	#NULL!	10.3844	#NULL!	15.7361	#NULL!	41.3528
59	2	4	#NULL!	7.4867	#NULL!	#NULL!	#NULL!	35.2003
59	2	5	#NULL!	-0.667211	#NULL!	6.00512	#NULL!	35.0097
60	2	1	#NULL!	14.3579	#NULL!	21.5301	#NULL!	43.4049
60	2	2	7.09818	13.7622	14.2077	15.02	37.6624	42.2351
60	2	3	9.18396	15.9966	11.4256	17.0014	36.9864	42.187
60	2	4	7.03501	#NULL!	17.6417	#NULL!	37.8035	#NULL!
60	2	5	11.888	#NULL!	20.1663	#NULL!	37.0408	#NULL!
